# Supplementary material for: A new genus of soft coral (Cnidaria, Octocorallia) from the Republic of Congo (Pointe-Noire Region)
Source: Zookeys. 2014 Dec 10;(462):1–10. doi: 10.3897/zookeys.462.8533 (PMC4284428; doi:10.3897/zookeys.462.8533)
Supplement: XML Treatment for Complexum [file zookeys.462.8533-treatment1.xml]

<!DOCTYPE tp:taxon-treatment
  PUBLIC "-//TaxonX//DTD Taxonomic Treatment Publishing DTD v0 20100105//EN" "tax-treatment-NSO.dtd">
<tp:taxon-treatment xmlns:tp="http://www.plazi.org/taxpub"><tp:treatment-meta><kwd-group><label>Taxon classification</label><kwd><named-content content-type="kingdom">Animalia</named-content></kwd><kwd><named-content content-type="order">Alcyonacea</named-content></kwd><kwd><named-content content-type="family">Alcyoniidae</named-content></kwd></kwd-group><mixed-citation publication-type="journal"><person-group><name><surname>Van Ofwegen</surname><given-names>Leen P.</given-names></name><name><surname>Aurelle</surname><given-names>Didier</given-names></name><name><surname>Sartoretto</surname><given-names>Stéphane</given-names></name></person-group><article-title>A new genus of soft coral (<tp:taxon-name><tp:taxon-name-part taxon-name-part-type="phylum">Cnidaria</tp:taxon-name-part></tp:taxon-name>, <tp:taxon-name><tp:taxon-name-part taxon-name-part-type="subclass">Octocorallia</tp:taxon-name-part></tp:taxon-name>) from the Republic of Congo (Pointe-Noire Region)</article-title><source>Zookeys</source><day>10</day><month>12</month><year>2014</year><volume>2014</volume><issue>462</issue><fpage>1</fpage><lpage>10</lpage><pub-id pub-id-type="doi">10.3897/zookeys.462.8533</pub-id></mixed-citation></tp:treatment-meta><tp:nomenclature><label>Genus</label><tp:taxon-name>
                            <tp:taxon-name-part taxon-name-part-type="genus">Complexum</tp:taxon-name-part>
                            <object-id xmlns:xlink="http://www.w3.org/1999/xlink" content-type="zoobank" xlink:type="simple">http://zoobank.org/FAE05097-0366-435B-9116-9CDB0CE30A96</object-id>
                        </tp:taxon-name><tp:taxon-status xmlns:xlink="http://www.w3.org/1999/xlink" xlink:type="simple">gen. n.</tp:taxon-status></tp:nomenclature><tp:treatment-sec sec-type="Diagnosis"><title>Type species.</title><p><italic><tp:taxon-name><tp:taxon-name-part taxon-name-part-type="genus">Complexum</tp:taxon-name-part> <tp:taxon-name-part taxon-name-part-type="species">pusillum</tp:taxon-name-part></tp:taxon-name></italic> sp. n., here designated.</p></tp:treatment-sec><tp:treatment-sec sec-type="Diagnosis"><title>Diagnosis.</title><p>Colonies form encrusting sheets or are lobate. Polyps monomorphic and retractile. Polyps with point spindles showing an arrangement in chevrons, a kind of collaret can be present, formed by the lowest point sclerites lying horizontally. Coenenchymal sclerites are wide spindles and ovals with simple and complex tubercles. The polyparium additionally can have clubs in the surface layer, which are derived from the spindles. When preserved, colonies are white or coloured; sclerites colourless or coloured. Azooxanthellate.</p></tp:treatment-sec><tp:treatment-sec sec-type="Etymology"><title>Etymology.</title><p>From the latin <italic>complexus</italic>, a complex, an aggregate of parts, referring to the complex tubercles common on the coenenchymal sclerites of this genus.</p></tp:treatment-sec><tp:treatment-sec sec-type="Remarks"><title>Remarks.</title><p>The following West African species hitherto placed in <italic><tp:taxon-name><tp:taxon-name-part taxon-name-part-type="genus">Alcyonium</tp:taxon-name-part></tp:taxon-name></italic> are refered to the new genus: <italic><tp:taxon-name><tp:taxon-name-part taxon-name-part-type="genus">Alcyonium</tp:taxon-name-part> <tp:taxon-name-part taxon-name-part-type="species">caparti</tp:taxon-name-part></tp:taxon-name></italic>, <italic><tp:taxon-name><tp:taxon-name-part taxon-name-part-type="genus">Alcyonium</tp:taxon-name-part> <tp:taxon-name-part taxon-name-part-type="species">globosum</tp:taxon-name-part></tp:taxon-name></italic>, <italic><tp:taxon-name><tp:taxon-name-part taxon-name-part-type="genus">Alcyonium</tp:taxon-name-part> <tp:taxon-name-part taxon-name-part-type="species">gruveli</tp:taxon-name-part></tp:taxon-name></italic>, <italic><tp:taxon-name><tp:taxon-name-part taxon-name-part-type="genus">Alcyonium</tp:taxon-name-part> <tp:taxon-name-part taxon-name-part-type="species">laxum</tp:taxon-name-part></tp:taxon-name></italic>, <italic><tp:taxon-name><tp:taxon-name-part taxon-name-part-type="genus">Alcyonium</tp:taxon-name-part> <tp:taxon-name-part taxon-name-part-type="species">miniatum</tp:taxon-name-part></tp:taxon-name></italic>, <italic><tp:taxon-name><tp:taxon-name-part taxon-name-part-type="genus">Alcyonium</tp:taxon-name-part> <tp:taxon-name-part taxon-name-part-type="species">monodi</tp:taxon-name-part></tp:taxon-name></italic>, <italic><tp:taxon-name><tp:taxon-name-part taxon-name-part-type="genus">Alcyonium</tp:taxon-name-part> <tp:taxon-name-part taxon-name-part-type="species">patulum</tp:taxon-name-part></tp:taxon-name></italic>, <italic><tp:taxon-name><tp:taxon-name-part taxon-name-part-type="genus">Alcyonium</tp:taxon-name-part> <tp:taxon-name-part taxon-name-part-type="species">pobeguini</tp:taxon-name-part></tp:taxon-name></italic>, and <italic><tp:taxon-name><tp:taxon-name-part taxon-name-part-type="genus">Alcyonium</tp:taxon-name-part> <tp:taxon-name-part taxon-name-part-type="species">strictum</tp:taxon-name-part></tp:taxon-name></italic>; all were described by <xref ref-type="bibr" rid="B10">Tixier-Durivault (1955)</xref>.</p></tp:treatment-sec><ref-list><ref id="B10"><mixed-citation xmlns:xlink="http://www.w3.org/1999/xlink" xlink:type="simple"><person-group><name name-style="western"><surname>Tixier-Durivault</surname><given-names>A</given-names></name></person-group> (<year>1955</year>) <article-title>Alcyonaires atlantiques intertropicaux.</article-title><source>Résultats Scientifiques Expédition Océanographique Belge dans les Eaux Côtières Africaines de L’Atlantique Sud</source><volume>3</volume>(<issue>4</issue>): <fpage>197</fpage>–<lpage>246</lpage>.</mixed-citation></ref></ref-list></tp:taxon-treatment>
