# Supplementary material for: A new genus of soft coral (Cnidaria, Octocorallia) from the Republic of Congo (Pointe-Noire Region)
Source: Zookeys. 2014 Dec 10;(462):1–10. doi: 10.3897/zookeys.462.8533 (PMC4284428; doi:10.3897/zookeys.462.8533)
Supplement: XML Treatment for Complexum pusillum [file zookeys.462.8533-treatment2.xml]

<!DOCTYPE tp:taxon-treatment
  PUBLIC "-//TaxonX//DTD Taxonomic Treatment Publishing DTD v0 20100105//EN" "tax-treatment-NSO.dtd">
<tp:taxon-treatment xmlns:tp="http://www.plazi.org/taxpub"><tp:treatment-meta><kwd-group><label>Taxon classification</label><kwd><named-content content-type="kingdom">Animalia</named-content></kwd><kwd><named-content content-type="order">Alcyonacea</named-content></kwd><kwd><named-content content-type="family">Alcyoniidae</named-content></kwd></kwd-group><mixed-citation publication-type="journal"><person-group><name><surname>Van Ofwegen</surname><given-names>Leen P.</given-names></name><name><surname>Aurelle</surname><given-names>Didier</given-names></name><name><surname>Sartoretto</surname><given-names>Stéphane</given-names></name></person-group><article-title>A new genus of soft coral (<tp:taxon-name><tp:taxon-name-part taxon-name-part-type="phylum">Cnidaria</tp:taxon-name-part></tp:taxon-name>, <tp:taxon-name><tp:taxon-name-part taxon-name-part-type="subclass">Octocorallia</tp:taxon-name-part></tp:taxon-name>) from the Republic of Congo (Pointe-Noire Region)</article-title><source>Zookeys</source><day>10</day><month>12</month><year>2014</year><volume>2014</volume><issue>462</issue><fpage>1</fpage><lpage>10</lpage><pub-id pub-id-type="doi">10.3897/zookeys.462.8533</pub-id></mixed-citation></tp:treatment-meta><tp:nomenclature><tp:taxon-name>
                            <tp:taxon-name-part taxon-name-part-type="genus">Complexum</tp:taxon-name-part>
                            <tp:taxon-name-part taxon-name-part-type="species">pusillum</tp:taxon-name-part>
                            <object-id xmlns:xlink="http://www.w3.org/1999/xlink" content-type="zoobank" xlink:type="simple">http://zoobank.org/7CDCA56A-8F03-4525-9FCB-BC07E650E00F</object-id>
                        </tp:taxon-name><tp:taxon-status xmlns:xlink="http://www.w3.org/1999/xlink" xlink:type="simple">sp. n.</tp:taxon-status><xref ref-type="fig" rid="F1">Figs 1</xref><xref ref-type="fig" rid="F2">, 2</xref><xref ref-type="fig" rid="F3">, 3</xref><xref ref-type="fig" rid="F4">, 4</xref><xref ref-type="fig" rid="F5">, 5</xref><xref ref-type="fig" rid="F6">, 6</xref></tp:nomenclature><tp:treatment-sec sec-type="Type material"><title>Type material.</title><p>Holotype: Congo, “Pointe Noire”, Banc Mullet, 31.I. 2013, depth -10 m, 1 colony, (RMNH Coel. 41604); paratype: same data as holotype (RMNH Coel. 41605).</p></tp:treatment-sec><tp:treatment-sec sec-type="Description"><title>Description.</title><p>The holotype is a colony consisting of two lobes, 2 × 1.3 cm in diameter and 1 cm thick, encrusting rock (Fig. <xref ref-type="fig" rid="F2">2A</xref>). The polyps are completely withdrawn into the coenenchyme and calyces are not present.</p><fig id="F2" position="float" orientation="portrait"><label>Figure 2.</label><caption><p><bold>A</bold>, <bold>B</bold> <italic><tp:taxon-name><tp:taxon-name-part taxon-name-part-type="genus">Complexum</tp:taxon-name-part> <tp:taxon-name-part taxon-name-part-type="species">pusillum</tp:taxon-name-part></tp:taxon-name></italic> sp. n. <bold>A</bold> holotype (RMNH Coel. 41604) <bold>B</bold> paratype (RMNH Coel. 41605). Scale bar 10 mm.</p></caption><graphic xmlns:xlink="http://www.w3.org/1999/xlink" xlink:href="zookeys-462-001-g002.jpg" position="float" orientation="portrait" xlink:type="simple" id="oo_35234.jpg"/></fig><p>The anthocodiae have a collaret composed of 2–3 rows of spindles. These spindles are up to 0.15 mm long, slightly bent, and have simple tubercles (Fig. <xref ref-type="fig" rid="F3">3B</xref>). The points have spindles similar to those of the collaret, 4–5 pairs per point. They are also up to 0.15 mm long, have simple tubercles and a slightly spiny distal end (Fig. <xref ref-type="fig" rid="F3">3A</xref>). The tentacles contain no sclerites.</p><fig id="F3" position="float" orientation="portrait"><label>Figure 3.</label><caption><p><italic><tp:taxon-name><tp:taxon-name-part taxon-name-part-type="genus">Complexum</tp:taxon-name-part> <tp:taxon-name-part taxon-name-part-type="species">pusillum</tp:taxon-name-part></tp:taxon-name></italic> sp. n., holotype (RMNH Coel. 41604). <bold>A</bold> point spindles; <bold>B</bold> collaret spindles <bold>C–D</bold> clubs of surface layer <bold>E</bold> spindles of interior.</p></caption><graphic xmlns:xlink="http://www.w3.org/1999/xlink" xlink:href="zookeys-462-001-g003.jpg" position="float" orientation="portrait" xlink:type="simple" id="oo_35235.jpg"/></fig><p>The surface layer of the top of the colony has clubs, up to 0.35 mm long, with complex tubercles and spiny heads (Fig. <xref ref-type="fig" rid="F3">3C–D</xref>). The interior has straight and bent spindles, up to 0.60 mm long, with simple or complex tubercles (Fig. <xref ref-type="fig" rid="F3">3E</xref>).</p><!--PageBreak--><p>The base of the colony has spindles and ovals, up to 0.65 mm long, with simple or complex tubercles (Fig. <xref ref-type="fig" rid="F4">4</xref>).</p><fig id="F4" position="float" orientation="portrait"><label>Figure 4.</label><caption><p><italic><tp:taxon-name><tp:taxon-name-part taxon-name-part-type="genus">Complexum</tp:taxon-name-part> <tp:taxon-name-part taxon-name-part-type="species">pusillum</tp:taxon-name-part></tp:taxon-name></italic> sp. n., holotype (RMNH Coel. 41604). <bold>A–B</bold> spindles of base of colony.</p></caption><graphic xmlns:xlink="http://www.w3.org/1999/xlink" xlink:href="zookeys-462-001-g004.jpg" position="float" orientation="portrait" xlink:type="simple" id="oo_35236.jpg"/></fig></tp:treatment-sec><tp:treatment-sec sec-type="Colour"><title>Colour.</title><p>The preserved holotype is white, and all sclerites are colourless.</p></tp:treatment-sec><tp:treatment-sec sec-type="Etymology"><title>Etymology.</title><p>From the Latin, <italic>pusil</italic>, tiny, referring to the small size of the colonies.</p></tp:treatment-sec><tp:treatment-sec sec-type="Variability"><title>Variability.</title><p>The paratype is a single lobe-like colony (Fig. <xref ref-type="fig" rid="F1">1B</xref>). The sclerites are similar to those of the holotype.</p></tp:treatment-sec><tp:treatment-sec sec-type="Habitat"><title>Habitat.</title><p>In the studied area, coastal waters show a general high turbidity due to the input of sediment and detrital and humic materials by the Congo River in the south and the Kouilou River in the north, as well as a high primary productivity in the ocean. As a consequence muddy bottoms dominate on the continental shelf (<xref ref-type="bibr" rid="B1">Giresse 1980</xref>). Nevertheless, shallow, cretacean, calcareous banks emerge among them, at a depth of between 5 and 20 m (<xref ref-type="bibr" rid="B2">Giresse and Kouyoumontzakis 1973</xref>). These rocky banks constitute large, thin slabs (no more 1.5 m high) sometimes exposed to high hydrodynamics due to the swell, tides and the occurrence of complex exchanges of water bodies up to 80 m deep (<xref ref-type="bibr" rid="B7">Moroschkin et al. 1970</xref>; <xref ref-type="bibr" rid="B8">Piton 1988</xref>). <italic><tp:taxon-name><tp:taxon-name-part taxon-name-part-type="genus">Alcyonium</tp:taxon-name-part> <tp:taxon-name-part taxon-name-part-type="species">pusillum</tp:taxon-name-part></tp:taxon-name></italic> sp. n. colonizes these shallow rocky banks, mainly in cryptic positions (under overhangs and in large holes) forming small white patches (&lt; 1 m²) easily distinguishable by SCUBA divers (Fig. <xref ref-type="fig" rid="F5">5A, B</xref>). On these hard bottoms, the associated fauna is mainly composed of gorgonians (<italic><tp:taxon-name><tp:taxon-name-part taxon-name-part-type="genus">Eunicella</tp:taxon-name-part></tp:taxon-name></italic>, <italic><tp:taxon-name><tp:taxon-name-part taxon-name-part-type="genus">Leptogorgia</tp:taxon-name-part></tp:taxon-name></italic> and <italic><tp:taxon-name><tp:taxon-name-part taxon-name-part-type="genus">Muriceopsis</tp:taxon-name-part></tp:taxon-name></italic> species), stony corals (<tp:taxon-name><tp:taxon-name-part taxon-name-part-type="genus">Polycyathus</tp:taxon-name-part> <tp:taxon-name-part taxon-name-part-type="uncertainty-rank">cf.</tp:taxon-name-part> <tp:taxon-name-part taxon-name-part-type="species">senegalensis</tp:taxon-name-part></tp:taxon-name> Chevalier, 1966 in the same cryptic positions as <italic><tp:taxon-name><tp:taxon-name-part taxon-name-part-type="genus">Alcyonium</tp:taxon-name-part> <tp:taxon-name-part taxon-name-part-type="species">pusillum</tp:taxon-name-part></tp:taxon-name></italic> sp. n.) and sponges (Fig. <xref ref-type="fig" rid="F5">5C</xref>).</p><fig id="F5" position="float" orientation="portrait"><label>Figure 5.</label><caption><p><italic><tp:taxon-name><tp:taxon-name-part taxon-name-part-type="genus">Complexum</tp:taxon-name-part> <tp:taxon-name-part taxon-name-part-type="species">pusillum</tp:taxon-name-part></tp:taxon-name></italic> sp. n., Banc du Conflit, depth 10 m. <bold>A</bold> General view of a small patch of colonies on rocky bottom <bold>B</bold> Magnified view of some colonies <bold>C</bold> small piece of rock colonized by the new species, sponges (green arrow) and small stony corals (<tp:taxon-name><tp:taxon-name-part taxon-name-part-type="genus">Polycyathus</tp:taxon-name-part> <tp:taxon-name-part taxon-name-part-type="uncertainty-rank">cf.</tp:taxon-name-part> <tp:taxon-name-part taxon-name-part-type="species">senegalensis</tp:taxon-name-part></tp:taxon-name> – red arrow).</p></caption><graphic xmlns:xlink="http://www.w3.org/1999/xlink" xlink:href="zookeys-462-001-g005.jpg" position="float" orientation="portrait" xlink:type="simple" id="oo_35237.jpg"/></fig></tp:treatment-sec><tp:treatment-sec sec-type="Comparison with other species"><title>Comparison with other species.</title><p>The two encrusting <!--PageBreak--><!--PageBreak--><!--PageBreak--><italic><tp:taxon-name><tp:taxon-name-part taxon-name-part-type="genus">Alcyonium</tp:taxon-name-part></tp:taxon-name></italic> species previously described from Congo, <italic><tp:taxon-name><tp:taxon-name-part taxon-name-part-type="genus">Alcyonium</tp:taxon-name-part> <tp:taxon-name-part taxon-name-part-type="species">globosum</tp:taxon-name-part></tp:taxon-name></italic> Tixier-Durivault, 1955, and <italic><tp:taxon-name><tp:taxon-name-part taxon-name-part-type="genus">Alcyonium</tp:taxon-name-part> <tp:taxon-name-part taxon-name-part-type="species">laxum</tp:taxon-name-part></tp:taxon-name></italic> Tixier-Durivault, 1955, now referred to <italic><tp:taxon-name><tp:taxon-name-part taxon-name-part-type="genus">Complexum</tp:taxon-name-part></tp:taxon-name></italic>, differ from <italic><tp:taxon-name><tp:taxon-name-part taxon-name-part-type="genus">Complexum</tp:taxon-name-part> <tp:taxon-name-part taxon-name-part-type="species">pusillum</tp:taxon-name-part></tp:taxon-name></italic> sp. n. in lacking clubs in the surface of the polyparium. Moreover, both these species have many lobes and coloured polyps. Other encrusting <italic><tp:taxon-name><tp:taxon-name-part taxon-name-part-type="genus">Alcyonium</tp:taxon-name-part></tp:taxon-name></italic> species reported from the west Atlantic now referred to <italic><tp:taxon-name><tp:taxon-name-part taxon-name-part-type="genus">Complexum</tp:taxon-name-part></tp:taxon-name></italic> are <italic><tp:taxon-name><tp:taxon-name-part taxon-name-part-type="genus">Alcyonium</tp:taxon-name-part> <tp:taxon-name-part taxon-name-part-type="species">patulum</tp:taxon-name-part></tp:taxon-name></italic> Tixier-Durivault, 1955 and <italic><tp:taxon-name><tp:taxon-name-part taxon-name-part-type="genus">Alcyonium</tp:taxon-name-part> <tp:taxon-name-part taxon-name-part-type="species">strictum</tp:taxon-name-part></tp:taxon-name></italic> Tixier-Durivault, 1955, from Mauritania. <italic><tp:taxon-name><tp:taxon-name-part taxon-name-part-type="genus">Alcyonium</tp:taxon-name-part> <tp:taxon-name-part taxon-name-part-type="species">patulum</tp:taxon-name-part></tp:taxon-name></italic> resembles <italic><tp:taxon-name><tp:taxon-name-part taxon-name-part-type="genus">Alcyonium</tp:taxon-name-part> <tp:taxon-name-part taxon-name-part-type="species">strictum</tp:taxon-name-part></tp:taxon-name></italic> but is red with yellow polyps and has no clubs. <italic><tp:taxon-name><tp:taxon-name-part taxon-name-part-type="genus">Alcyonium</tp:taxon-name-part> <tp:taxon-name-part taxon-name-part-type="species">strictum</tp:taxon-name-part></tp:taxon-name></italic> resembles <italic><tp:taxon-name><tp:taxon-name-part taxon-name-part-type="genus">Alcyonium</tp:taxon-name-part> <tp:taxon-name-part taxon-name-part-type="species">pusillum</tp:taxon-name-part></tp:taxon-name></italic> sp. n. more than any other species, it also has clubs with a spiny head, but it has many small oval sclerites in the base, and is purple with yellow polyps.</p></tp:treatment-sec><tp:treatment-sec sec-type="Molecular phylogeny"><title>Molecular phylogeny.</title><p>A phylogenetic analysis has been performed, based on part of the mitochondrial COI gene and of the adjacent intergenic region (igr) which have been amplified according to <xref ref-type="bibr" rid="B4">McFadden et al. (2011)</xref>. Additional Octocoral COI-igr sequences were retrieved from GenBank following a Blast search with the <!--PageBreak--><!--PageBreak--><italic><tp:taxon-name><tp:taxon-name-part taxon-name-part-type="genus">Complexum</tp:taxon-name-part> <tp:taxon-name-part taxon-name-part-type="species">pusillum</tp:taxon-name-part></tp:taxon-name></italic> sequence as a query. As a comparison, <italic><tp:taxon-name><tp:taxon-name-part taxon-name-part-type="genus">Alcyonium</tp:taxon-name-part></tp:taxon-name></italic> spp. sequences were specifically retrieved from GenBank and included in the analysis. <italic><tp:taxon-name><tp:taxon-name-part taxon-name-part-type="genus">Alcyonium</tp:taxon-name-part> <tp:taxon-name-part taxon-name-part-type="species">monodi</tp:taxon-name-part></tp:taxon-name></italic> sequences (referred to <italic><tp:taxon-name><tp:taxon-name-part taxon-name-part-type="genus">Complexum</tp:taxon-name-part> <tp:taxon-name-part taxon-name-part-type="species">monodi</tp:taxon-name-part></tp:taxon-name></italic>) were kindly provided by Catherine McFadden and included in the dataset. They correspond to colonies sampled in 2012 in Senegal (10 km South of Dakar) at 15 m depth by Peter Wirtz. A phylogenetic reconstruction based on maximum likelihood (ML) has been performed with RaxML 8.1 (<xref ref-type="bibr" rid="B9">Stamatakis 2014</xref>) with a General Time Reversible + Gamma model and a rapid bootstrap analysis (1000 re-samplings). The nuclear gene coding for 28S ribosomal RNA has also been sequenced for <italic><tp:taxon-name><tp:taxon-name-part taxon-name-part-type="genus">Complexum</tp:taxon-name-part> <tp:taxon-name-part taxon-name-part-type="species">pusillum</tp:taxon-name-part></tp:taxon-name></italic> following <xref ref-type="bibr" rid="B5">McFadden and Ofwegen (2013a)</xref> and the obtained sequence has been compared to other octocoral sequences thanks to a Blast search and a similar ML analysis. The COI-IGR sequence of <italic><tp:taxon-name><tp:taxon-name-part taxon-name-part-type="genus">Complexum</tp:taxon-name-part> <tp:taxon-name-part taxon-name-part-type="species">pusillum</tp:taxon-name-part></tp:taxon-name></italic> has been deposited in GenBank (<ext-link xmlns:xlink="http://www.w3.org/1999/xlink" ext-link-type="gen" xlink:href="KP006396" xlink:type="simple">KP006396</ext-link>).</p><p><xref ref-type="bibr" rid="B10">Tixier-Durivault (1955)</xref> described three other <italic><tp:taxon-name><tp:taxon-name-part taxon-name-part-type="genus">Alcyonium</tp:taxon-name-part></tp:taxon-name></italic> species from West Africa, <italic><tp:taxon-name><tp:taxon-name-part taxon-name-part-type="genus">Alcyonium</tp:taxon-name-part> <tp:taxon-name-part taxon-name-part-type="species">altum</tp:taxon-name-part></tp:taxon-name></italic>, <italic><tp:taxon-name><tp:taxon-name-part taxon-name-part-type="genus">Alcyonium</tp:taxon-name-part> <tp:taxon-name-part taxon-name-part-type="species">leave</tp:taxon-name-part></tp:taxon-name></italic> and <italic><tp:taxon-name><tp:taxon-name-part taxon-name-part-type="genus">Alcyonium</tp:taxon-name-part> <tp:taxon-name-part taxon-name-part-type="species">violaceum</tp:taxon-name-part></tp:taxon-name></italic>. <xref ref-type="bibr" rid="B11">Verseveldt and Bayer (1988)</xref> referred <italic><tp:taxon-name><tp:taxon-name-part taxon-name-part-type="genus">Alcyonium</tp:taxon-name-part> <tp:taxon-name-part taxon-name-part-type="species">altum</tp:taxon-name-part></tp:taxon-name></italic> and <italic><tp:taxon-name><tp:taxon-name-part taxon-name-part-type="genus">Alcyonium</tp:taxon-name-part> <tp:taxon-name-part taxon-name-part-type="species">violaceum</tp:taxon-name-part></tp:taxon-name></italic> to the genus <italic><tp:taxon-name><tp:taxon-name-part taxon-name-part-type="genus">Nidaliopsis</tp:taxon-name-part></tp:taxon-name></italic> Kükenthal, 1906. It is unknown to us why Verseveldt and Bayer did not mention <italic><tp:taxon-name><tp:taxon-name-part taxon-name-part-type="genus">Alcyonium</tp:taxon-name-part> <tp:taxon-name-part taxon-name-part-type="species">leave</tp:taxon-name-part></tp:taxon-name></italic>, we consider it to also belong to <italic><tp:taxon-name><tp:taxon-name-part taxon-name-part-type="genus">Nidaliopsis</tp:taxon-name-part></tp:taxon-name></italic>. This leaves <italic><tp:taxon-name><tp:taxon-name-part taxon-name-part-type="genus">Alcyonium</tp:taxon-name-part> <tp:taxon-name-part taxon-name-part-type="species">senegalense</tp:taxon-name-part></tp:taxon-name></italic> Verseveldt &amp; Ofwegen, 1992 from Senegal as the only <italic><tp:taxon-name><tp:taxon-name-part taxon-name-part-type="genus">Alcyonium</tp:taxon-name-part></tp:taxon-name></italic> species in West Africa. However, it has capstans and ovals in the coenenchyme (<xref ref-type="bibr" rid="B12">Verseveldt and Ofwegen 1992</xref>: figs 20–21), and therefore also does not match the current diagnosis of <italic><tp:taxon-name><tp:taxon-name-part taxon-name-part-type="genus">Alcyonium</tp:taxon-name-part></tp:taxon-name></italic>. We prefer to wait till molecular data of this species are available before describing another new genus to accommodate it. Superficially <italic><tp:taxon-name><tp:taxon-name-part taxon-name-part-type="genus">Complexum</tp:taxon-name-part></tp:taxon-name></italic> is similar to <italic><tp:taxon-name><tp:taxon-name-part taxon-name-part-type="genus">Alcyonium</tp:taxon-name-part></tp:taxon-name></italic>, it has the same type of colony shapes, and the sclerite arrangement in the polyps is also similar. <italic><tp:taxon-name><tp:taxon-name-part taxon-name-part-type="genus">Alcyonium</tp:taxon-name-part></tp:taxon-name></italic> differs in having clearly different sclerite types in surface layer and interior, radiates and club-like forms in the surface layer, and long spindles in the interior.</p><p>The phylogenetic analysis based on mitochondrial COI-IGR clearly confirmed the separation of <italic><tp:taxon-name><tp:taxon-name-part taxon-name-part-type="genus">Complexum</tp:taxon-name-part></tp:taxon-name></italic> from <italic><tp:taxon-name><tp:taxon-name-part taxon-name-part-type="genus">Alcyonium</tp:taxon-name-part></tp:taxon-name></italic> species (family <tp:taxon-name><tp:taxon-name-part taxon-name-part-type="family">Alcyoniidae</tp:taxon-name-part></tp:taxon-name>) (Fig. <xref ref-type="fig" rid="F6">6</xref>). Indeed these species appear close to <italic><tp:taxon-name><tp:taxon-name-part taxon-name-part-type="genus">Eunicella</tp:taxon-name-part></tp:taxon-name></italic> (family <tp:taxon-name><tp:taxon-name-part taxon-name-part-type="family">Gorgoniidae</tp:taxon-name-part></tp:taxon-name>; 99% bootstrap support) but the precise relationships between <italic><tp:taxon-name><tp:taxon-name-part taxon-name-part-type="genus">Complexum</tp:taxon-name-part></tp:taxon-name></italic> and <italic><tp:taxon-name><tp:taxon-name-part taxon-name-part-type="genus">Eunicella</tp:taxon-name-part></tp:taxon-name></italic> remain to be investigated with more species and the use of additional markers to get more robust information inside that group. A Blast analysis of the 28S sequence of <italic><tp:taxon-name><tp:taxon-name-part taxon-name-part-type="genus">Complexum</tp:taxon-name-part> <tp:taxon-name-part taxon-name-part-type="species">pusillum</tp:taxon-name-part></tp:taxon-name></italic> in GenBank confirmed the closer relationship of this group with <italic><tp:taxon-name><tp:taxon-name-part taxon-name-part-type="genus">Eunicella</tp:taxon-name-part></tp:taxon-name></italic> compared to <italic><tp:taxon-name><tp:taxon-name-part taxon-name-part-type="genus">Alcyonium</tp:taxon-name-part></tp:taxon-name></italic> (data not shown). The current family-level taxonomy of octocorals needs extensive revision (<xref ref-type="bibr" rid="B3">McFadden et al. 2010</xref>) and therefore we keep the new genus in the family <tp:taxon-name><tp:taxon-name-part taxon-name-part-type="family">Alcyoniidae</tp:taxon-name-part></tp:taxon-name>.</p><fig id="F6" position="float" orientation="portrait"><label>Figure 6.</label><caption><p>Unrooted ML phylogenetic tree based on mitochondrial COI-IGR with RaxML. Blue dots refer to groups on the right with more than 90% bootstrap support (over 1 000 bootstraps). Blue branches indicate <italic><tp:taxon-name><tp:taxon-name-part taxon-name-part-type="genus">Alcyonium</tp:taxon-name-part></tp:taxon-name></italic> species and red branches indicate <italic><tp:taxon-name><tp:taxon-name-part taxon-name-part-type="genus">Complexum</tp:taxon-name-part></tp:taxon-name></italic> species. *<italic><tp:taxon-name><tp:taxon-name-part taxon-name-part-type="genus">Alcyonium</tp:taxon-name-part> <tp:taxon-name-part taxon-name-part-type="species">valdiviae</tp:taxon-name-part></tp:taxon-name></italic> has been transferred to the genus <italic><tp:taxon-name><tp:taxon-name-part taxon-name-part-type="genus">Parasphaerasclera</tp:taxon-name-part></tp:taxon-name></italic> by <xref ref-type="bibr" rid="B6">McFadden and Ofwegen (2013b)</xref>. **Because of pre-occupation <italic><tp:taxon-name><tp:taxon-name-part taxon-name-part-type="genus">Alcyonium</tp:taxon-name-part> <tp:taxon-name-part taxon-name-part-type="species">roseum</tp:taxon-name-part></tp:taxon-name></italic> has been renamed <italic><tp:taxon-name><tp:taxon-name-part taxon-name-part-type="genus">Alcyonium</tp:taxon-name-part> <tp:taxon-name-part taxon-name-part-type="species">varum</tp:taxon-name-part></tp:taxon-name></italic> by <xref ref-type="bibr" rid="B6">McFadden and Ofwegen (2013b)</xref>.</p></caption><graphic xmlns:xlink="http://www.w3.org/1999/xlink" xlink:href="zookeys-462-001-g006.jpg" position="float" orientation="portrait" xlink:type="simple" id="oo_35238.jpg"/></fig></tp:treatment-sec><tp:treatment-sec><!--Section generated to contain objects referenced in tp:taxon-treatment.--><fig id="F1" position="float" orientation="portrait"><label>Figure 1.</label><caption><p>Location of sampling stations for <italic><tp:taxon-name><tp:taxon-name-part taxon-name-part-type="genus">Complexum</tp:taxon-name-part> <tp:taxon-name-part taxon-name-part-type="species">pusillum</tp:taxon-name-part></tp:taxon-name></italic> sp. n. (black star).</p></caption><graphic xmlns:xlink="http://www.w3.org/1999/xlink" xlink:href="zookeys-462-001-g001.jpg" position="float" orientation="portrait" xlink:type="simple" id="oo_35233.jpg"/></fig></tp:treatment-sec><ref-list><ref id="B6"><mixed-citation xmlns:xlink="http://www.w3.org/1999/xlink" xlink:type="simple"><person-group><name name-style="western"><surname>McFadden</surname><given-names>CS</given-names></name><name name-style="western"><surname>Ofwegen</surname><given-names>LP van</given-names></name></person-group> (<year>2013b</year>) <article-title>Molecular phylogenetic evidence supports a new family of octocorals and a new genus of <tp:taxon-name><tp:taxon-name-part taxon-name-part-type="family">Alcyoniidae</tp:taxon-name-part></tp:taxon-name> (<tp:taxon-name><tp:taxon-name-part taxon-name-part-type="subclass">Octocorallia</tp:taxon-name-part></tp:taxon-name>, <tp:taxon-name><tp:taxon-name-part taxon-name-part-type="order">Alcyonacea</tp:taxon-name-part></tp:taxon-name>).</article-title><source>Zookeys</source><volume>346</volume>: <fpage>59</fpage>–<lpage>83</lpage>. doi: <ext-link ext-link-type="doi" xlink:href="10.3897/zookeys.346.6270" xlink:type="simple">10.3897/zookeys.346.6270</ext-link></mixed-citation></ref><ref id="B1"><mixed-citation xmlns:xlink="http://www.w3.org/1999/xlink" xlink:type="simple"><person-group><name name-style="western"><surname>Giresse</surname><given-names>P</given-names></name></person-group> (<year>1980</year>) <source>Carte sédimentologique du figau continental du Congo.</source><issue>Notice Explicative 85</issue>, <publisher-name>ORSTOM</publisher-name>, <publisher-loc>Paris</publisher-loc>, <size units="page">33 pp</size>.</mixed-citation></ref><ref id="B2"><mixed-citation xmlns:xlink="http://www.w3.org/1999/xlink" xlink:type="simple"><person-group><name name-style="western"><surname>Giresse</surname><given-names>P</given-names></name><name name-style="western"><surname>Kouyoumanzakis</surname><given-names>G</given-names></name></person-group> (<year>1973</year>) <source>Cartographie sédimentologique des figaux continentaux de sud du Gabon, du Congo, du Cabinda et du Zaire</source>. <publisher-name>Cahiers – ORSTOM</publisher-name>, <series>Serie Geologie V</series>, <size units="page">23 pp</size>.</mixed-citation></ref><ref id="B7"><mixed-citation xmlns:xlink="http://www.w3.org/1999/xlink" xlink:type="simple"><person-group><name name-style="western"><surname>Moroshkin</surname><given-names>KV</given-names></name><name name-style="western"><surname>Bubnov</surname><given-names>VA</given-names></name><name name-style="western"><surname>Bulatov</surname><given-names>RP</given-names></name></person-group> (<year>1970</year>) <article-title>Water circulation in the eastern South Atlantic Ocean.</article-title><source>Oceanology</source><volume>10</volume>: <fpage>1</fpage>–<lpage>11</lpage>.</mixed-citation></ref><ref id="B8"><mixed-citation xmlns:xlink="http://www.w3.org/1999/xlink" xlink:type="simple"><person-group><name name-style="western"><surname>Piton</surname><given-names>B</given-names></name></person-group> (<year>1988</year>) <article-title>Les courants sur le figau continental devant Pointe-Noire (Congo).</article-title><source>Document Scientifique ORSTOM, Brest,</source><volume>47</volume>: <fpage>1</fpage>–<lpage>38</lpage>.</mixed-citation></ref><ref id="B4"><mixed-citation xmlns:xlink="http://www.w3.org/1999/xlink" xlink:type="simple"><person-group><name name-style="western"><surname>McFadden</surname><given-names>CS</given-names></name><name name-style="western"><surname>Benayahu</surname><given-names>Y</given-names></name><name name-style="western"><surname>Pante</surname><given-names>E</given-names></name><name name-style="western"><surname>Thoma</surname><given-names>JN</given-names></name><name name-style="western"><surname>Nevarez</surname><given-names>PA</given-names></name><name name-style="western"><surname>France</surname><given-names>SC</given-names></name></person-group> (<year>2011</year>) <article-title>Limitations of mitochondrial gene barcoding in <tp:taxon-name><tp:taxon-name-part taxon-name-part-type="subclass">Octocorallia</tp:taxon-name-part></tp:taxon-name>.</article-title><source>Molecular Ecology Resources</source><volume>11</volume>(<issue>1</issue>): <fpage>19</fpage>–<lpage>31</lpage>. doi: <ext-link ext-link-type="doi" xlink:href="10.1111/j.1755-0998.2010.02875.x" xlink:type="simple">10.1111/j.1755-0998.2010.02875.x</ext-link></mixed-citation></ref><ref id="B9"><mixed-citation xmlns:xlink="http://www.w3.org/1999/xlink" xlink:type="simple"><person-group><name name-style="western"><surname>Stamatakis</surname><given-names>A</given-names></name></person-group> (<year>2014</year>) <article-title>RAxML version 8: a tool for phylogenetic analysis and post-analysis of large phylogenies.</article-title><source>Bioinformatics</source><volume>30</volume>(<issue>9</issue>): <fpage>1312</fpage>–<lpage>1313</lpage>. doi: <ext-link ext-link-type="doi" xlink:href="10.1093/bioinformatics/btu033" xlink:type="simple">10.1093/bioinformatics/btu033</ext-link></mixed-citation></ref><ref id="B5"><mixed-citation xmlns:xlink="http://www.w3.org/1999/xlink" xlink:type="simple"><person-group><name name-style="western"><surname>McFadden</surname><given-names>CS</given-names></name><name name-style="western"><surname>Ofwegen</surname><given-names>LP van</given-names></name></person-group> (<year>2013a</year>) <article-title>A second, cryptic species of the soft coral genus <italic><tp:taxon-name><tp:taxon-name-part taxon-name-part-type="genus">Incrustatus</tp:taxon-name-part></tp:taxon-name></italic> (<tp:taxon-name><tp:taxon-name-part taxon-name-part-type="class">Anthozoa</tp:taxon-name-part></tp:taxon-name>: <tp:taxon-name><tp:taxon-name-part taxon-name-part-type="subclass">Octocorallia</tp:taxon-name-part></tp:taxon-name>: <tp:taxon-name><tp:taxon-name-part taxon-name-part-type="family">Clavulariidae</tp:taxon-name-part></tp:taxon-name>) from Tierra del Fuego, Argentina, revealed by DNA barcoding.</article-title><source>Helgoland Marine Research</source><volume>67</volume>(<issue>1</issue>): <fpage>137</fpage>–<lpage>147</lpage>. doi: <ext-link ext-link-type="doi" xlink:href="10.1007/s10152-012-0310-7" xlink:type="simple">10.1007/s10152-012-0310-7</ext-link></mixed-citation></ref><ref id="B10"><mixed-citation xmlns:xlink="http://www.w3.org/1999/xlink" xlink:type="simple"><person-group><name name-style="western"><surname>Tixier-Durivault</surname><given-names>A</given-names></name></person-group> (<year>1955</year>) <article-title>Alcyonaires atlantiques intertropicaux.</article-title><source>Résultats Scientifiques Expédition Océanographique Belge dans les Eaux Côtières Africaines de L’Atlantique Sud</source><volume>3</volume>(<issue>4</issue>): <fpage>197</fpage>–<lpage>246</lpage>.</mixed-citation></ref><ref id="B11"><mixed-citation xmlns:xlink="http://www.w3.org/1999/xlink" xlink:type="simple"><person-group><name name-style="western"><surname>Verseveldt</surname><given-names>J</given-names></name><name name-style="western"><surname>Bayer</surname><given-names>FM</given-names></name></person-group> (<year>1988</year>) <article-title>Revision of the genera <italic><tp:taxon-name><tp:taxon-name-part taxon-name-part-type="genus">Bellonella</tp:taxon-name-part></tp:taxon-name></italic>, <italic><tp:taxon-name><tp:taxon-name-part taxon-name-part-type="genus">Eleutherobia</tp:taxon-name-part></tp:taxon-name></italic>, <italic><tp:taxon-name><tp:taxon-name-part taxon-name-part-type="genus">Nidalia</tp:taxon-name-part></tp:taxon-name></italic> and <italic><tp:taxon-name><tp:taxon-name-part taxon-name-part-type="genus">Nidaliopsis</tp:taxon-name-part></tp:taxon-name></italic> (<tp:taxon-name><tp:taxon-name-part taxon-name-part-type="subclass">Octocorallia</tp:taxon-name-part></tp:taxon-name>: <tp:taxon-name><tp:taxon-name-part taxon-name-part-type="family">Alcyoniidae</tp:taxon-name-part></tp:taxon-name> and <tp:taxon-name><tp:taxon-name-part taxon-name-part-type="family">Nidaliidae</tp:taxon-name-part></tp:taxon-name>), with descriptions of two new genera. Zoologische Verhandelingen.</article-title><source>Leiden</source><volume>245</volume>: <fpage>1</fpage>–<lpage>131</lpage>.</mixed-citation></ref><ref id="B12"><mixed-citation xmlns:xlink="http://www.w3.org/1999/xlink" xlink:type="simple"><person-group><name name-style="western"><surname>Verseveldt</surname><given-names>J</given-names></name><name name-style="western"><surname>Ofwegen</surname><given-names>LP van</given-names></name></person-group> (<year>1992</year>) <article-title>New and redescribed species of <italic><tp:taxon-name><tp:taxon-name-part taxon-name-part-type="genus">Alcyonium</tp:taxon-name-part></tp:taxon-name></italic> Linnaeus, 1758 (<tp:taxon-name><tp:taxon-name-part taxon-name-part-type="class">Anthozoa</tp:taxon-name-part></tp:taxon-name>: <tp:taxon-name><tp:taxon-name-part taxon-name-part-type="order">Alcyonacea</tp:taxon-name-part></tp:taxon-name>).</article-title><source>Zoologische Mededelingen Leiden</source><volume>66</volume>(<issue>7</issue>): <fpage>155</fpage>–<lpage>181</lpage>.</mixed-citation></ref><ref id="B3"><mixed-citation xmlns:xlink="http://www.w3.org/1999/xlink" xlink:type="simple"><person-group><name name-style="western"><surname>McFadden</surname><given-names>CS</given-names></name><name name-style="western"><surname>Sánchez</surname><given-names>JA</given-names></name><name name-style="western"><surname>France</surname><given-names>SC</given-names></name></person-group> (<year>2010</year>) <article-title>Molecular Phylogenetic Insights into the Evolution of <tp:taxon-name><tp:taxon-name-part taxon-name-part-type="subclass">Octocorallia</tp:taxon-name-part></tp:taxon-name>: A Review.</article-title><source>Integrative and Comparative Biology</source><volume>50</volume>(<issue>3</issue>): <fpage>389</fpage>–<lpage>410</lpage>. doi: <ext-link ext-link-type="doi" xlink:href="10.1093/icb/icq056" xlink:type="simple">10.1093/icb/icq056</ext-link></mixed-citation></ref></ref-list></tp:taxon-treatment>
